# Supplementary material for: HIF-1α Induces Multidrug Resistance in Gastric Cancer Cells by Inducing MiR-27a
Source: PLoS One. 2015 Aug 20;10(8):e0132746. doi: 10.1371/journal.pone.0132746 (PMC4546344; doi:10.1371/journal.pone.0132746)
Supplement: S1 File — (ZIP) [file pone.0132746.s001.zip]

Archive with 3 entries (2 files):
- Data(Suppoting Information File)/
- Data(Suppoting Information File)/Data of (MTT,Western)--except qPCR.xls
- Data(Suppoting Information File)/Data of qPCR.xls
