# Supplementary material for: HIF-1α Induces Multidrug Resistance in Gastric Cancer Cells by Inducing MiR-27a
Source: PLoS One. 2015 Aug 20;10(8):e0132746. doi: 10.1371/journal.pone.0132746 (PMC4546344; doi:10.1371/journal.pone.0132746)
Supplement: S1 File — (ZIP) [file pone.0132746.s001.zip › Data(Suppoting Information File)/Data of (MTT,Western)--except qPCR.xls]

## Sheet: Fig-1C
	PCR数据
	1A	57.9	477.2	0.121333
	1B	84.1	451.6	0.186227
	1C	79.6	464.6	0.17133
	1D	76	462.7	0.164253
Control	1E	64.4	481.9	0.133638	0.155356	0.0270028	5.75333	a
	2A	213.3	469.5	0.454313
	2B	202.2	479.8	0.421426
	2C	254.6	462.1	0.550963
	2D	218.1	454	0.480396
Gastric Cancer	2E	235.9	470.3	0.501595	0.481739	0.0489334	9.84479	b

## Sheet: Fig-1E(MTT)
	MTT
	0.411
	0.428
	0.396
	0.336
Control	0.349	0.391167	0.0396959
	0.427
	0.867
	0.732
	0.707
	0.75
Gastric Cancer	0.812	0.794667	0.0777629
	0.9

## Sheet: Fig-2C
HIF1α	103.1	236.7	404.1
β-actin	676.8	653.5	684.2
	GES-1	OCUM	OCUM/L-OHP
HIF1α	0.152335	0.362204	0.590617
	0.0224021	0.0532652	0.0868554

## Sheet: Fig-2E(MTT)
								MTT
							GES	0.094
								0.081
								0.079
								0.069
								0.086
								0.051	0.0766667	0.0150289
	GES-1	OCUM	OCUM/L-OHP				OCUM	0.705
MTT	0.0766667	0.616	1.11					0.595
								0.442
	0.0150289	0.094	0.074					0.613
								0.674
								0.664	0.6155	0.0941419
							OCUM/L-OHP	1.162
								1.051
								1.026
								1.069
								1.131
								1.219	1.10967	0.0738151

## Sheet: Fig-3A
HIF1α	675.3	591.6	479.1	61.6	117.2
β-actin	428.5	401.3	410.6	422.8	399.4
	Control	NS	S1	S2	S3
HIF1α	1.57596	1.47421	1.16683	0.145695	0.29344
	0.215885	0.201946	0.15984	0.0199583	0.0401973

## Sheet: Fig-3B
HIF1α	783.3	686.3	468.2	101.5	86
β-actin	527.1	493.6	505	520	491.3
	Con	Non	20	40	80 nM
HIF1α	1.48606	1.3904	0.927129	0.195192	0.175046
	0.203569	0.190465	0.127004	0.0267387	0.0239789

## Sheet: Fig-3C
HIF1α	720.6	631.4	430.7	93.4	99.1
β-actin	511.3	478.8	489.9	504.4	476.6
	Con	Non	24	48	72 h
HIF1α	1.40935	1.31871	0.879159	0.18517	0.207931
	0.193061	0.180646	0.120433	0.0253658	0.0284837

## Sheet: Fig-3E(MTT)
Control		1.237
		1.023
		0.994
		1.043	Control	1.11333	0.115918	9.60446
		1.113
		1.27
NS-siRNA		1.09	NS-siRNA	1.09	0.124427	8.76018
		0.991
		1.298
		1.17	HIF1a-siRNA	0.388	0.0412019	9.41703
		1.002
		0.989
HIF1a-siRNA		0.401
		0.357
		0.354
		0.364
		0.389
		0.463

## Sheet: Fig-4C
	HIF1α	510.6	521.4	520.7	493.4	549.1	519.1
	β-actin	522.3	497.8	508.9	523.4	525.6	505.6
	HIF1α	0.977599	1.04741	1.02319	0.942682	1.04471	1.0267
	1a		0.977599
	1b		1.04741
Control	1c		1.02319	1.01606	0.0354456
	2a		0.942682
	2b		1.04471
miR-27a-mimic	2c		1.0267	1.0047	0.0544568

## Sheet: Fig-4D(MTT)
	mtt
Control	0.311		Control	0.305833	0.0385093
	0.314
	0.264
	0.274
	0.299
miR-27a-mimic	0.373		miR-27a-mimic	0.9625	0.115972
	0.95
	0.926
	1.158
	1.03
	0.862
	0.849

[truncated: 4 more sheets: Fig-5A, Fig-5C, fig-6B, fig-7D]
