# Supplementary material for: HIF-1α Induces Multidrug Resistance in Gastric Cancer Cells by Inducing MiR-27a
Source: PLoS One. 2015 Aug 20;10(8):e0132746. doi: 10.1371/journal.pone.0132746 (PMC4546344; doi:10.1371/journal.pone.0132746)
Supplement: S1 File — (ZIP) [file pone.0132746.s001.zip › Data(Suppoting Information File)/Data of qPCR.xls]

## Sheet: Fig-1A
	PCR数据
	1A	X-1	1
	1B	X-1	0.879
	1C	X-1	0.823
	1D	X-1	0.965
Control	1E	X-1	0.852	0.9038	0.0755427	11.9641	a
	2A	X-1	4.88
	2B	X-1	4.903
	2C	X-1	5.019
	2D	X-1	4.116
Gastric Cancer	2E	X-1	4.589	4.7014	0.363572	12.9312	b

## Sheet: Fig-1D
	PCR数据
	A1	X-1	1
	A2	X-1	0.973
Control	A3	X-1	0.75	0.907667	0.137209
	B1	X-1	2.128
	B2	X-1	2.743
Gastric cancer	B3	X-1	2.768	2.54633	0.362503

## Sheet: Fig-2A
	A1	X-1	1
	A2	X-1	0.99
GES-1	A3	X-1	0.856	0.948667	0.0804073	11.7983
	B1	X-1	2.612
	B2	X-1	2.745
OCUM	B3	X-1	2.539	2.632	0.104446	25.1996
	C1	X-1	2.784
	C2	X-1	3.103
OCUM/L-OHP	C3	X-1	3.737	3.208	0.485099	6.61308

## Sheet: Fig-2D
	A1	X-1	1
	A2	X-1	0.931
GES-1	A3	X-1	0.939	0.956667	0.0377403	25.3486
	B1	X-1	4.315
	B2	X-1	4.359
OCUM	B3	X-1	3.582	4.08533	0.436454	9.36028
	C1	X-1	5.859
	C2	X-1	4.537
OCUM/L-OHP	C3	X-1	4.409	4.935	0.802763	6.14752

## Sheet: Fig-3D
	A1	X-1	1
	A2	X-1	1.064
Control	A3	X-1	0.876	0.98	0.0955824	10.2529
	B1	X-1	1.071
	B2	X-1	1.155
NS-siRNA	B3	X-1	0.953	1.05967	0.101476	10.4426
	C1	X-1	0.294
	C2	X-1	0.334
HIF1a-siRNA	C3	X-1	0.263	0.297	0.0355949	8.34388

## Sheet: Fig-4A
	PCR数据
	A1	X-1	1
	A2	X-1	0.974
Control	A3	X-1	0.809	0.927667	0.103587
	B1	X-1	7.421
	B2	X-1	8.871
miR-27a-mimic	B3	X-1	8.466	8.25267	0.74817

## Sheet: Fig-4B
	PCR数据	HIF1a
	1a	X-1	1
	1b	X-1	1.152
Control	1c	X-1	0.964	1.03867	0.0997864
	2a	X-1	1.036
	2b	X-1	1.119
miR-27a-mimic	2c	X-1	0.923	1.026	0.0983819

## Sheet: Fig-5B
	A1	X-1	1
	A2	X-1	1.087
Control	A3	X-1	1.051	1.046	0.043715	23.9277
	B1	X-1	1.097
	B2	X-1	1.056
Vector	B3	X-1	1.143	1.09867	0.0435239	25.2428
	C1	X-1	2.479
	C2	X-1	3.095
HIF1α	C3	X-1	2.821	2.79833	0.308625	9.0671

## Sheet: fig-6A
									Control	NS-siRNA	HIF1α-siRNA
1A	X-1	1
1B	X-1	0.82
1C	X-1	0.976	0.932	0.0977343	9.53606			HIF1α	0.932	1.02233	0.132667
2A	X-1	1.096							0.0977343	0.0652099	0.0190088
2B	X-1	0.999
2C	X-1	0.972	1.02233	0.0652099	15.6776	0.253782
3A	X-1	0.114
3B	X-1	0.132
3C	X-1	0.152	0.132667	0.0190088	6.97923	0.000155099
1A	x-2	1
1B	x-2	0.873
1C	x-2	0.811	0.894667	0.0963449	9.28609			P-gp	0.894667	1.07067	0.543333
2A	x-2	0.921							0.0963449	0.150001	0.201162
2B	x-2	1.07
2C	x-2	1.221	1.07067	0.150001	7.13772	0.162454
3A	x-2	0.347
3B	x-2	0.749
3C	x-2	0.534	0.543333	0.201162	2.70097	0.0525359
1A	X-3	1
1B	X-3	0.803
1C	X-3	0.929	0.910667	0.0997714	9.12753			LRP	0.910667	0.901	0.546
2A	X-3	0.736							0.0997714	0.142916	0.0614898
2B	X-3	0.986
2C	X-3	0.981	0.901	0.142916	6.3044	0.928092
3A	X-3	0.582
3B	X-3	0.581
3C	X-3	0.475	0.546	0.0614898	8.87952	0.00573272
1A	X-4	1
1B	X-4	1.202
1C	X-4	1.043	1.08167	0.106406	10.1654			Bcl2	1.08167	1.095	0.390667
2A	X-4	1.24							0.106406	0.199095	0.047648
2B	X-4	0.868
2C	X-4	1.177	1.095	0.199095	5.49987	0.923441
3A	X-4	0.407
3B	X-4	0.337
3C	X-4	0.428	0.390667	0.047648	8.19901	0.000507715
1A	X-6	1
1B	X-6	1.003
1C	X-6	1.028	1.01033	0.0153731	65.7207			GST-π	1.01033	1.10533	1.15
2A	X-6	1.134							0.0153731	0.111791	0.181626
2B	X-6	0.982
2C	X-6	1.2	1.10533	0.111791	9.88746	0.218542
3A	X-6	1.344
3B	X-6	0.984
3C	X-6	1.122	1.15	0.181626	6.33169	0.255139
1A	X-7	1
1B	X-7	1.162
1C	X-7	1.187	1.11633	0.10152	10.9962			TS	1.11633	1.305	1.01733
2A	X-7	1.495							0.10152	0.165638	0.0432474
2B	X-7	1.229
2C	X-7	1.191	1.305	0.165638	7.87862	0.167849
3A	X-7	1.063
3B	X-7	0.977
3C	X-7	1.012	1.01733	0.0432474	23.5236	0.195167

## Sheet: Fig-7A
	PCR数据
	1a	X-1	1
	1b	X-1	1.154
Control	1c	X-1	0.966	1.04	0.10018
	2a	X-1	0.25
	2b	X-1	0.276
Anti-miR-27a	2c	X-1	0.223	0.249667	0.0265016

[truncated: 1 more sheets: fig-7B]
